# Supplementary material for: Antimicrobial Susceptibility Profiles among Pseudomonas aeruginosa Isolated from Professional SCUBA Divers with Otitis Externa, Swimming Pools and the Ocean at a Diving Operation in South Africa
Source: Pathogens. 2022 Jan 13;11(1):91. doi: 10.3390/pathogens11010091 (PMC8777857; doi:10.3390/pathogens11010091)
Supplement: Supplementary file 1 [file pathogens-11-00091-s001.zip]

Archive with 1 entries (1 files):
- pathogens-1499632-supplementary.pdf
